# Supplementary material for: Influence of Reactive Chain Extension on the Properties of 3D Printed Poly(Lactic Acid) Constructs
Source: Polymers (Basel). 2021 Apr 23;13(9):1381. doi: 10.3390/polym13091381 (PMC8123025; doi:10.3390/polym13091381)
Supplement: Supplementary file 1 [file polymers-13-01381-s001.zip]

Archive with 1 entries (1 files):
- polymers-1173250-supplementary.pdf
